# Supplementary material for: A Stepwise Assessment of Parsimony and Fuzzy Entropy in Species Distribution Modelling
Source: Entropy (Basel). 2021 Aug 5;23(8):1014. doi: 10.3390/e23081014 (PMC8392680; doi:10.3390/e23081014)
Supplement: Supplementary file 1 [file entropy-23-01014-s001.zip]

Archive with 3 entries (3 files):
- Supplementary Materials S1.pdf
- Supplementary Materials S2.pdf
- Table S1.pdf
